# Supplementary material for: Short-term occupations at high elevation during the Middle Paleolithic at Kalavan 2 (Republic of Armenia)
Source: PLoS One. 2021 Feb 4;16(2):e0245700. doi: 10.1371/journal.pone.0245700 (PMC7861461; doi:10.1371/journal.pone.0245700)
Supplement: S1 Fig — 1: IR50 and pIRIR225 decay curves of the natural luminescence signal obtained from fine-grain polyminerals (sample L-Eva 1681). 2: IR50 and pIRIR225 decay curves of the natural luminescence signal obtained from coarse grain K-feldspars (sample L-Eva 1681). 3: Results of dose recovery tests (pIRIR225 signal). All measured- to given dose ratios deviate < 10% from unity. 4: IR50- and pIRIR225 related g-values obtained on samples L-Eva 1684, 1685 and 1686. 5: Chemical classification diagrams of the glass analytical data obtained from the Kalavan tephras. 6: Glass shard concentrations vs. depth at Kalavan 2 Trench 1 & 2. Grey bars denote 10 cm scan samples and orange bars represent refined 2 cm intervals. 7: Selected chemical bi-plots of non-normalised glass compositional data from visible tephra identified at Kalavan 2. Comparisons are made to the Çekmece Formation derived from Nemrut in the EAVP. Comparative data from Macdonald et al. (2015). (ZIP) [file pone.0245700.s005.zip]

Archive with 7 entries (7 files):
- Sp 1 Fig. 1 pIRIR225-4-11-poly-nat-signal.tif
- Sp 1 Fig. 2 pIRIR225-0.5mm-180-250-nat-signal.tif
- Sp 1 Fig. 3  pIRIR225-1684-1685-1686.tif
- Sp 1 Fig. 4 fading-pIRIR225_finegrain-1684-1685-1686.tif
- Sp 1 fig. 5_Kalavan tephra classification.tif
- Sp 1 fig. 6 Kalavan2_cryptotephrostratigraphy_trench 1 & 2.tif
- Sp 1 fig. 7 visible tephra correlations.tif
