# Supplementary material for: Short-term occupations at high elevation during the Middle Paleolithic at Kalavan 2 (Republic of Armenia)
Source: PLoS One. 2021 Feb 4;16(2):e0245700. doi: 10.1371/journal.pone.0245700 (PMC7861461; doi:10.1371/journal.pone.0245700)
Supplement: S2 Fig — 1: pXRF results of elemental by trench. 2–9: Micromorphological samples pictures with details on the main micromorphological features: Ob = Obsidian flake; Bo = Bone; Co = Compaction traces; Vo = Void; Mn = Manganese; Bi = Bioturbation; Fm = Frost microstructure; Ve = Veins of Magnesium, gypsum and/or calcite; Rs = Rotation structure. 10: Odd-over-even predominance (OEP) and average chain length (ACL) of n-alkanes from Kalavan-2 (red triangles) compared to modern grass soils (yellow squares) and deciduous soils (green squares). Modern data from Bleidtner et al 2018. 11: n-alkane abundances of samples from the Kalavan-2 ~55kya sedimentary unit (red triangles) compared to modern grass soils (yellow squares) and deciduous soils (green squares). Modern data from Bleidtner et al 2018. (ZIP) [file pone.0245700.s006.zip]

Archive with 11 entries (11 files):
- Sp 2  fig. 1. pXRF results of elemental by trench.tif
- Sp 2 fig. 10 ACL vs OEP-1.tif
- Sp 2 fig. 11 Kalavan 2 55 kya samples-2.tif
- Sp 2 fig. 2 Kalavan MM 3.1 figure.tif
- Sp 2 fig. 3 Kalavan MM 3.2 figure.tif
- Sp 2 fig. 4 Kalavan MM 4.1 figure.tif
- Sp 2 Fig. 5 Kalavan MM 4.2 figure.tif
- Sp 2 fig. 6 Kalavan MM 1.1 figure.tif
- Sp 2 fig. 7 Kalavan MM 1.2 figure.tif
- Sp 2 Fig. 8 Kalavan MM 2.1 figure.tif
- Sp 2 fig. 9 Kalavan MM 2.2 figure.tif
