# Supplementary material for: Short-term occupations at high elevation during the Middle Paleolithic at Kalavan 2 (Republic of Armenia)
Source: PLoS One. 2021 Feb 4;16(2):e0245700. doi: 10.1371/journal.pone.0245700 (PMC7861461; doi:10.1371/journal.pone.0245700)
Supplement: S1 Table — 1. Summary of non-normalised glass compositional data obtained from the visible and crypto-tephra preserved in the Kalavan 2 Trench 1, 2 & 4 sequences. Visible tephra are affixed with T17- numbers whereas the cryptotephra begin T18- or T19. 2. Non-normalised glass major and minor element data. (ZIP) [file pone.0245700.s008.zip]

Archive with 2 entries (2 files):
- S1 Table 1 Kalavan 2 tephra.docx
- S1 Table 2 tephra_Kalavan.xlsx
