# Supplementary material for: Short-term occupations at high elevation during the Middle Paleolithic at Kalavan 2 (Republic of Armenia)
Source: PLoS One. 2021 Feb 4;16(2):e0245700. doi: 10.1371/journal.pone.0245700 (PMC7861461; doi:10.1371/journal.pone.0245700)
Supplement: S1 Table — 1. Summary of non-normalised glass compositional data obtained from the visible and crypto-tephra preserved in the Kalavan 2 Trench 1, 2 & 4 sequences. Visible tephra are affixed with T17- numbers whereas the cryptotephra begin T18- or T19. 2. Non-normalised glass major and minor element data. (ZIP) [file pone.0245700.s008.zip › S1 Table 2 tephra_Kalavan.xlsx]

## Sheet: S1 Table 2 non normalised glass
S1 Table 2: Non-normalised glass major and minor element data
Sample	Lab code	SiO2	TiO2	Al2O3	FeO	MnO	MgO	CaO	Na2O	K2O	P2O5	Total	Standard file
Kalavan 2 Trench 2 (visible)	T17-0174_a	58.2497	1.7613	14.7365	7.5431	0.1503	2.9501	5.2423	4.8356	3.2839	0.7632	99.5163	h
Kalavan 2 Trench 2 (visible)	T17-0174_a	58.8266	1.6408	16.926	6.3559	0.1338	2.0201	4.9354	5.2757	3.0168	0.7046	99.8355	h
Kalavan 2 Trench 2 (visible)	T17-0174_a	58.8687	1.911	14.4641	7.1659	0.1348	2.1892	4.2328	4.5474	3.9579	0.9012	98.3729	h
Kalavan 2 Trench 2 (visible)	T17-0174_a	58.2702	1.4088	15.6796	6.8734	0.1334	3.0759	5.4339	4.922	3.1636	0.8108	99.7716	h
Kalavan 2 Trench 2 (visible)	T17-0174_a	55.3554	1.8631	16.244	8.3748	0.167	3.3514	6.2332	4.9094	2.5482	0.6568	99.7035	h
Kalavan 2 Trench 2 (visible)	T17-0174_a	58.11	1.8019	15.5137	8.1373	0.1502	2.6897	4.4926	5.7107	2.9433	0.8027	100.352	h
Kalavan 2 Trench 2 (visible)	T17-0174_a	58.8252	1.5633	15.2233	7.144	0.1454	2.6631	5.1222	4.5601	3.0216	0.8042	99.0725	h
Kalavan 2 Trench 2 (visible)	T17-0174_a	55.5839	1.4317	16.7583	8.0094	0.1038	3.0401	6.7185	4.5788	2.2819	0.5048	99.0113	h
Kalavan 2 Trench 2 (visible)	T17-0174_a	56.406	1.9088	15.2747	8.3051	0.1581	3.5008	6.3965	4.6105	2.2932	0.6791	99.5327	h
Kalavan 2 Trench 2 (visible)	T17-0174_a	57.3496	1.7509	17.313	6.7543	0.1491	2.3891	6.386	5.3355	2.3688	0.7181	100.514	h
Kalavan 2 Trench 2 (visible)	T17-0174_a	57.4828	1.1771	19.1432	5.4919	0.0907	2.0605	7.1302	4.8466	1.9193	0.4856	99.8279	h
Kalavan 2 Trench 2 (visible)	T17-0174_a	60.9585	1.7485	15.1145	6.5577	0.1254	2.0853	4.1085	4.9281	3.7441	0.8325	100.203	h
Kalavan 2 Trench 2 (visible)	T17-0174_a	59.2087	1.6659	15.4167	6.6326	0.1454	2.6898	4.316	5.3085	3.5297	0.7556	99.6689	h
Kalavan 2 Trench 2 (visible)	T17-0174_a	56.2341	1.5563	15.6105	7.1102	0.1532	2.6015	4.7041	4.6936	4.3016	0.791	97.7559	h
Kalavan 2 Trench 2 (visible)	T17-0174_a	55.2329	0.6904	19.9984	5.0249	0.0545	1.786	8.0163	4.7068	1.56	0.239	97.3092	h
Kalavan 2 Trench 2 (visible)	T17-0174_a	57.8571	1.8314	15.0453	8.3966	0.1622	2.7965	4.9694	4.6217	3.4103	0.7955	99.8859	h
Kalavan 2 Trench 2 (visible)	T17-0174_a	59.1318	1.5451	15.8669	7.0041	0.1481	2.7535	4.9641	4.8132	3.2794	0.7783	100.285	h
Kalavan 2 Trench 2 (visible)	T17-0174_a	58.1314	1.6076	15.3059	7.0527	0.1223	2.5452	4.8729	4.9903	3.5466	0.6966	98.8714	h
Kalavan 2 Trench 2 (visible)	T17-0174_b	66.1952	0.3246	14.2888	3.8642	0.1532	0.0087	0.7146	6.4318	5.0699	0.0163	97.0674	h
Kalavan 2 Trench 4_black horizon at base	T17-0172	59.1328	1.267	15.1306	5.7089	0.1454	3.2166	5.0599	4.9612	3.7597	0.8628	99.2449	g
Kalavan 2 Trench 4_black horizon at base	T17-0172	58.6429	1.3515	15.4373	5.866	0.1348	2.937	4.6522	4.7218	3.584	0.8296	98.1571	g
Kalavan 2 Trench 4_black horizon at base	T17-0172	58.5412	1.2335	15.6501	5.66	0.1484	3.1492	5.1139	5.0992	3.4454	0.8685	98.9094	g
Kalavan 2 Trench 4_black horizon at base	T17-0172	59.3451	1.391	15.5507	5.6039	0.1478	2.7434	4.3261	4.9441	4.0281	0.9194	98.9996	g
Kalavan 2 Trench 4_black horizon at base	T17-0172	59.1991	1.3472	15.5487	6.1247	0.1458	3.0921	5.3505	4.8491	3.3042	0.8329	99.7942	g
Kalavan 2 Trench 4_black horizon at base	T17-0172	58.083	1.3415	15.6106	5.8477	0.1407	3.2157	5.0991	4.5442	3.6777	0.808	98.3682	g
Kalavan 2 Trench 4_black horizon at base	T17-0172	58.206	1.25	15.7183	5.4321	0.1414	2.7294	5.1258	5.4075	3.0199	0.8438	97.8741	g
Kalavan 2 Trench 4_black horizon at base	T17-0172	58.3391	1.3569	15.0696	5.631	0.1469	2.8584	4.318	5.0237	3.818	0.881	97.4424	g
Kalavan 2 Trench 4_black horizon at base	T17-0172	58.4283	1.3736	16.0884	6.1298	0.1345	2.9416	4.9162	4.8702	3.1026	0.8731	98.8583	g
Kalavan 2 Trench 4_black horizon at base	T17-0172	59.7245	1.1689	16.3191	5.8172	0.1299	3.0072	5.4917	4.7961	3.2846	0.7474	100.487	g
Kalavan 2 Trench 4_black horizon at base	T17-0172	58.9578	1.3492	15.2849	5.184	0.141	2.4805	4.1536	4.6599	4.423	0.935	97.5691	g
Kalavan 2 Trench 4_black horizon at base	T17-0172	58.8311	1.2836	15.1792	5.7957	0.115	3.0284	4.838	5.1751	4.0013	0.8704	99.1177	g
Kalavan 2 Trench 4_black horizon at base	T17-0172	57.5216	1.2588	15.5557	5.3641	0.1234	2.7516	4.3378	4.5611	4.4644	0.9595	96.898	g
Kalavan 2 Trench 4_black horizon at base	T17-0172	59.7921	1.1985	16.0163	5.3522	0.1245	2.7189	4.6254	4.6078	4.3777	0.8413	99.6546	g
Kalavan 2 Trench 4_black horizon at base	T17-0172	58.3419	1.3129	15.3645	5.6679	0.1222	2.8927	4.8355	4.8128	3.953	0.844	98.1473	g
Kalavan 2 Trench 4_black horizon at base	T17-0172	59.7848	1.3005	15.7512	5.7042	0.1309	3.1284	5.1868	4.9354	3.4867	0.8706	100.279	g
Kalavan 2 Trench 4_black horizon at base	T17-0172	58.2331	1.3194	16.1162	6.227	0.144	3.1173	5.4128	4.9814	3.2524	0.8202	99.6238	g
Kalavan 2 Trench 4_black horizon at base	T17-0172	58.5444	1.0721	15.9412	5.7356	0.1176	3.2259	5.626	4.9043	3.1756	0.6825	99.0251	g
Kalavan 2 Trench 4_upper black horizon	T17-0173_a	61.2126	1.2147	15.3152	6.2634	0.1313	2.4401	4.3233	4.5016	3.9287	0.6424	99.9732	h
Kalavan 2 Trench 4_upper black horizon	T17-0173_a	61.7658	1.0795	15.2596	6.1257	0.1384	3.6893	3.6527	4.4619	3.7791	0.6451	100.597	h
Kalavan 2 Trench 4_upper black horizon	T17-0173_a	60.2276	1.2076	15.497	5.0232	0.1309	2.3087	3.9697	5.4929	3.2883	0.7848	97.9307	h
Kalavan 2 Trench 4_upper black horizon	T17-0173_a	58.9165	0.906	17.3677	4.6488	0.0791	1.8095	5.4819	4.8452	3.0268	0.5139	97.5953	h
Kalavan 2 Trench 4_upper black horizon	T17-0173_a	62.9774	1.165	15.1149	4.9457	0.1019	1.8943	3.6942	5.994	2.8134	0.5817	99.2824	h
Kalavan 2 Trench 4_upper black horizon	T17-0173_a	61.4472	1.1907	15.0808	5.4954	0.1233	2.1878	3.335	4.6965	4.5523	0.6566	98.7656	h
Kalavan 2 Trench 4_upper black horizon	T17-0173_a	60.8054	0.9449	17.0278	4.3381	0.0943	1.4497	4.1399	5.2795	3.3926	0.5525	98.0248	h
Kalavan 2 Trench 4_upper black horizon	T17-0173_a	56.8104	0.7434	16.099	4.6059	0.122	2.4156	5.5297	6.2403	1.7375	0.7803	95.084	h
Kalavan 2 Trench 4_upper black horizon	T17-0173_a	62.3397	1.3397	14.3542	4.6683	0.1074	2.1232	3.2741	4.8163	4.4952	0.8273	98.3455	h
Kalavan 2 Trench 4_upper black horizon	T17-0173_a	59.3332	0.7237	18.6209	3.727	0.0727	1.323	5.5046	4.8725	2.7715	0.4354	97.3845	h
Kalavan 2 Trench 4_upper black horizon	T17-0173_a	61.5873	0.925	16.8997	3.298	0.0922	1.411	4.9342	4.6915	3.2701	0.696	97.8048	h
Kalavan 2 Trench 4_upper black horizon	T17-0173_a	62.3463	1.2706	15.046	4.6899	0.1117	1.8423	3.3928	4.5516	4.6575	0.6575	98.5662	h
Kalavan 2 Trench 4_upper black horizon	T17-0173_a	61.3719	1.1241	18.9059	3.7878	0.1056	1.2938	4.99	5.7806	2.4531	0.5897	100.403	h
Kalavan 2 Trench 4_upper black horizon	T17-0173_a	62.1168	1.2473	15.1388	5.7705	0.1261	2.1617	3.5633	4.9208	4.0451	0.714	99.8044	h
Kalavan 2 Trench 4_upper black horizon	T17-0173_a	61.3779	0.6744	19.0507	3.4586	0.0791	1.0899	5.5496	6.201	2.8866	0.4054	100.773	h
Kalavan 2 Trench 4_upper black horizon	T17-0173_a	62.6471	1.2786	15.124	5.4346	0.1323	2.1766	3.6414	4.9416	4.1624	0.6867	100.225	h
Kalavan 2 Trench 4_upper black horizon	T17-0173_a	62.069	1.1477	15.779	5.2736	0.1181	2.178	3.9699	4.9305	3.7332	0.6597	99.8587	h
Kalavan 2 Trench 4_upper black horizon	T17-0173_b	75.0677	0.426	9.6589	2.8562	0.0547	0.6864	0.9659	3.0738	4.5193	0.0652	97.3741	h
Kalavan 2 Trench 4_upper black horizon	T17-0173_b	71.9806	0.4379	12.5349	1.4125	0.0541	0.2687	0.9839	3.7037	5.1212	0.0564	96.5539	h
Trench 1 lower crypto	T18-0098_a	66.0945	0.3194	13.0967	3.6444	0.1447	0.0297	0.6855	5.8442	5.0684	0.0174	94.9449	h
Trench 1 lower crypto	T18-0098_a	70.7224	0.2199	10.4762	3.8754	0.1017	0.0042	0.1878	5.8543	4.3366	0.0055	95.7839	h
Trench 1 lower crypto	T18-0098_a	67.1345	0.2822	12.6813	3.7156	0.1105	0.0096	0.5251	5.918	4.889	0.0097	95.2754	h
Trench 1 lower crypto	T18-0098_b	74.7112	0.0578	12.6692	1.2496	0.0381	0.0304	0.4953	3.9387	4.8785	0.0168	98.0856	h
Trench 1 upper crypto	T18-0095_a	71.1123	0.2101	11.461	3.6225	0.1001	-0.0016	0.2223	5.4038	4.4964	0.0329	96.6596	h
Trench 1 upper crypto	T18-0095_a	68.4877	0.332	10.6935	5.341	0.16	0.0277	0.3538	6.2351	4.203	0.029	95.8628	h
Trench 1 upper crypto	T18-0095_a	68.2715	0.3446	11.0459	5.3773	0.1486	-0.0125	0.3318	6.3547	4.49	0.0273	96.3792	h
Trench 1 upper crypto	T18-0095_a	68.2325	0.3279	11.0668	5.2181	0.1427	0.0014	0.3328	6.2108	4.297	0.0281	95.8581	h
Trench 1 upper crypto	T18-0095_a	67.9237	0.3431	10.0481	5.27	0.1571	0.0131	0.3772	5.896	4.1767	0.0209	94.2259	h
Trench 1 upper crypto	T18-0095_a	65.2394	0.3883	13.452	4.2608	0.1613	0.0406	0.8222	6.0692	5.0589	0.0374	95.5301	h
Trench 1 upper crypto	T18-0095_b	73.5856	0.1649	13.4083	0.6286	0.0599	0.2418	0.9432	4.6677	4.1782	0.0526	97.9309	h
Trench 2 lower crypto	T18-0110_a	68.006	0.3389	10.9553	5.1394	0.1483	0.0188	0.3243	6.1687	4.4984	0.0151	95.6132	i
Trench 2 lower crypto	T18-0110_a	69.5451	0.3431	10.6827	5.3505	0.1536	-0.0027	0.3257	6.1845	4.4627	0.0081	97.0533	i
Trench 2 lower crypto	T18-0110_a	69.3865	0.3457	10.3765	5.3057	0.1455	-0.0057	0.316	6.3243	4.2455	0.0125	96.4524	i
Trench 2 lower crypto	T18-0110_a	68.2272	0.3515	10.4209	5.0901	0.1485	-0.0044	0.3603	6.117	4.39	0.0149	95.1159	i
Trench 2 lower crypto	T18-0110_a	68.9403	0.3428	11.1497	5.3676	0.1625	0.0011	0.3405	6.1481	4.3204	0.0058	96.7789	i
Trench 2 lower crypto	T18-0110_a	68.3566	0.3788	11.128	4.2449	0.2181	0.1335	0.4014	5.3325	4.7149	0.0245	94.9331	i
Trench 2 lower crypto	T18-0110_b	73.5019	0.0595	13.5048	0.3563	0.1101	0.0414	0.5266	4.3902	4.3165	0.0151	96.8224	i
Trench 2 lower crypto	T18-0110_b	75.782	0.0715	12.5396	0.4858	0.0448	0.0351	0.5622	3.6581	4.9527	0.01	98.142	i
Trench 2 lower crypto	T18-0110_b	75.0108	0.0613	12.8822	0.7772	0.0346	0.0226	0.4148	3.8712	4.7217	0.0137	97.8101	i
Trench 2 lower crypto	T18-0110_b	71.2571	0.0806	13.6235	1.3123	0.0682	0.0857	0.8843	4.2179	4.0642	0.0303	95.624	i
Trench 2 lower crypto	T18-0110_c	69.4842	0.7097	13.2616	2.8784	0.0578	0.6545	2.0366	3.6861	4.234	0.1143	97.1173	i
Trench 2 middle crypto	T18-0106_a	73.3004	0.2773	9.6505	4.0964	0.1158	0.0088	0.2053	4.9919	4.3838	0.0063	97.0365	i
Trench 2 middle crypto	T18-0106_a	72.7219	0.2634	9.7496	4.2767	0.1163	0.0026	0.1789	5.0353	4.383	0.0034	96.7311	i
Trench 2 middle crypto	T18-0106_a	71.1719	0.2183	10.6906	3.7171	0.0926	0.0136	0.2419	5.6059	4.088	0.0097	95.8497	i
Trench 2 middle crypto	T18-0106_a	70.5934	0.267	10.8644	4.5269	0.1214	-0.0038	0.2338	5.8479	4.1003	0.0067	96.5579	i
Trench 2 middle crypto	T18-0106_a	68.9301	0.3109	9.9037	5.7085	0.1623	0.0214	0.2581	6.3604	4.3261	0.0112	95.9928	i
Trench 2 middle crypto	T18-0106_b	65.2987	0.8968	14.6105	3.8741	0.0793	1.2471	3.4634	4.9516	2.6381	0.2384	97.2979	i
Trench 2 upper crypto	T19-0105_a	68.9391	0.3429	10.4837	5.2785	0.1714	-0.0095	0.3282	6.1939	4.3247	0.0071	96.0601	h
Trench 2 upper crypto	T19-0105_a	69.1435	0.3507	10.9594	5.1791	0.147	0.0085	0.3605	6.1507	4.2894	0.0065	96.5952	h
Trench 2 upper crypto	T19-0105_a	68.6803	0.3448	10.2776	5.1369	0.1333	0.0082	0.3192	6.0982	4.2181	0.0102	95.2269	h
Trench 2 upper crypto	T19-0105_a	68.2939	0.3433	10.4946	5.3491	0.1551	0.0083	0.3457	6.0502	4.3601	0.0117	95.4118	h
Trench 2 upper crypto	T19-0105_a	69.4414	0.3447	11.2103	5.2847	0.1537	0.0132	0.3088	6.3307	4.4274	0.0071	97.5219	h
Trench 2 upper crypto	T19-0105_a	68.7294	0.3589	10.6965	5.0496	0.1588	0.0051	0.2866	6.3674	4.3554	0.0179	96.0256	h
Trench 2 upper crypto	T19-0105_b	70.4778	0.2214	10.8296	3.6597	0.0902	0.0035	0.2171	5.5778	4.3748	0.008	95.4599	h
