# Supplementary material for: Short-term occupations at high elevation during the Middle Paleolithic at Kalavan 2 (Republic of Armenia)
Source: PLoS One. 2021 Feb 4;16(2):e0245700. doi: 10.1371/journal.pone.0245700 (PMC7861461; doi:10.1371/journal.pone.0245700)
Supplement: S2 Table — 1: pXRF results of elements by trench. 2: Micromorphological results. 3: Pollen results. (ZIP) [file pone.0245700.s009.zip]

Archive with 3 entries (3 files):
- S2 Table 1 list of elements pXRF.docx
- S2 Table 2 - Micromorph results.docx
- S2 Table 3 pollen results.docx
