# Supplementary material for: Short-term occupations at high elevation during the Middle Paleolithic at Kalavan 2 (Republic of Armenia)
Source: PLoS One. 2021 Feb 4;16(2):e0245700. doi: 10.1371/journal.pone.0245700 (PMC7861461; doi:10.1371/journal.pone.0245700)
Supplement: S4 Table — 1: Faunal size class categories. 2: Teeth suitable for study for mesowear and dental microwear texture analysis (DMTA). 3: Small mammal postcranial elements per trench. Trench 4 has been subdivided in units due to the richness of post-cranial elements. (ZIP) [file pone.0245700.s011.zip]

Archive with 3 entries (3 files):
- S4 Table 1 fauna_size_class.docx
- S4 Table 2 meso and microwear.docx
- S4 Table 3 Small mammal postcranial elements per trench.docx
